# Supplementary material for: Current Smoking is Associated with Decreased Expression of miR-335-5p in Parenchymal Lung Fibroblasts
Source: Int J Mol Sci. 2019 Oct 18;20(20):5176. doi: 10.3390/ijms20205176 (PMC6829537; doi:10.3390/ijms20205176)
Supplement: Supplementary file 1 [file ijms-20-05176-s001.zip]

Archive with 7 entries (7 files):
- Figure S1_proofreading.docx
- Figure S2_proofreading.docx
- Figure S3_proofreading.docx
- Table S1_proofreading.docx
- Table S2_proofreading.docx
- Table S3_proofreading.docx
- Table S4_proofreading.docx
